# Supplementary material for: Immunohistochemiocal subtyping using CK20 and CK5 can identify urothelial carcinomas of the upper urinary tract with a poor prognosis
Source: PLoS One. 2017 Jun 20;12(6):e0179602. doi: 10.1371/journal.pone.0179602 (PMC5478149; doi:10.1371/journal.pone.0179602)
Supplement: S1 Table — (XLSX) [file pone.0179602.s003.xlsx]

## Sheet: mindat.txt
Patient #	Age_at_diagnosis	Gender	Followup (months)	Overall_survival	Disease_specific_survival	HistStage	Grade 1973	Grade 2004	Nodal	Metastasis	CK5 IRS	p63 IRS	CD44 IRS	EGFR IRS	CK20 IRS	GATA3 IRS	FOXA1 IRS	CK5 staining pattern
1	66	male	19	alive	else	pT3	G3	high	N0/NX	M0/MX	3	1	2	0	4	2	0	Unstratified diffuse
2	61	female	6	deceased	cancer-specific death	pT4	G3	high	N+	M+	0	0	0	0	3	0	0	Negative
3	84	male	12	deceased	cancer-specific death	pT3	G3	high	N0/NX	M0/MX	0	2	1	0	0	2	1	Negative
4	71	female	108	deceased	else	pT2	G2	low	N0/NX	M0/MX	4	6	2	0	12	8	6	Stratified basal
5	67	male	77	deceased	cancer-specific death	pT2	G3	high	N+	M0/MX	0	0	2	0	0	6	4	Negative
6	78	female	2	deceased	else	pT3	G3	high	N+	M+	0	0	0	0	2	1	0	Negative
7	86	female	2	deceased	cancer-specific death	pT4	G3	high	N/A	N/A	6	2	6	2	0	0	0	Unstratified diffuse
8	67	male	12	deceased	cancer-specific death	pT3	G3	high	N+	N/A	0	0	0	1	12	0	0	Negative
9	63	male	45	deceased	else	pT3	G3	high	N+	M0/MX	6	4	1	2	1	2	2	Unstratified diffuse
10	61	male	146	alive	else	pT3	G2	low	N0/NX	M0/MX	2	N/A	4	1	0	2	0	Stratified basal
11	67	male	76	alive	else	pTa/pT1	G2	low	N0/NX	M0/MX	6	2	2	0	8	4	0	Stratified suprabasal
12	74	female	94	deceased	cancer-specific death	pTa/pT1	G2	low	N0/NX	M0/MX	9	8	1	1	0	2	4	Unstratified diffuse
13	87	male	13	alive	else	pTa/pT1	G2	low	N0/NX	M0/MX	3	9	6	6	12	12	9	Stratified basal
14	72	male	94	deceased	cancer-specific death	pT3	G2	high	N0/NX	M0/MX	1	1	4	0	8	4	2	Stratified basal
15	74	male	25	alive	else	pTa/pT1	G2	low	N0/NX	M0/MX	6	2	4	0	0	4	0	Stratified suprabasal
16	77	male	57	alive	else	pTa/pT1	G2	low	N0/NX	M0/MX	3	1	0	1	0	0	2	Stratified basal
17	77	male	5	alive	else	pT3	G3	high	N/A	M+	6	12	2	0	1	12	9	Unstratified diffuse
18	73	male	8	deceased	else	pTa/pT1	G2	low	N0/NX	M0/MX	6	9	2	2	0	8	12	Stratified suprabasal
19	87	female	68	deceased	else	pTa/pT1	G3	high	N0/NX	M0/MX	2	0	3	0	3	0	3	Stratified basal
20	71	female	121	deceased	else	pTa/pT1	G2	low	N/A	M0/MX	6	2	4	0	3	3	2	Stratified suprabasal
21	72	male	0	alive	else	pTa/pT1	G2	low	N0/NX	M0/MX	3	0	1	6	4	0	0	Stratified basal
22	83	male	13	deceased	cancer-specific death	pT3	G2	low	N0/NX	M0/MX	4	9	1	0	12	4	3	Stratified basal
23	74	male	2	alive	else	pT3	G2	high	N/A	N/A	0	2	0	1	0	4	1	Negative
24	61	male	3	deceased	else	pT4	G3	high	N0/NX	M0/MX	0	0	4	4	0	0	2	Negative
25	68	female	19	deceased	cancer-specific death	pT3	G2	high	N+	M0/MX	6	2	4	0	9	4	1	Stratified suprabasal
26	72	male	3	deceased	cancer-specific death	pT3	G3	high	N+	M+	0	2	2	3	12	9	6	Negative
27	68	male	85	deceased	else	pT3	G2	high	N0/NX	N/A	6	4	9	2	0	4	4	Stratified suprabasal
28	75	female	7	deceased	cancer-specific death	pT3	G2	high	N0/NX	M0/MX	0	6	0	0	8	8	4	Negative
29	66	male	64	deceased	else	pT2	G3	high	N0/NX	M0/MX	4	4	4	2	8	2	4	Stratified suprabasal
30	77	male	14	alive	else	pT3	G2	high	N0/NX	M0/MX	2	3	9	0	0	3	2	Stratified basal
31	63	male	1	deceased	else	pT3	G3	high	N+	M+	0	0	3	0	3	0	0	Negative
32	77	male	134	alive	else	pTa/pT1	G2	low	N0/NX	M0/MX	0	4	4	0	6	4	4	Negative
33	77	female	11	deceased	cancer-specific death	pT2	G3	high	N0/NX	M0/MX	3	4	4	0	8	2	2	Unstratified diffuse
34	66	male	121	alive	else	pT3	G3	high	N0/NX	M0/MX	12	0	1	2	2	0	0	Unstratified diffuse
35	46	male	9	alive	else	pTa/pT1	G2	high	N0/NX	M0/MX	2	2	4	0	2	1	0	Stratified suprabasal
36	77	male	0	alive	else	pTa/pT1	G2	high	N/A	N/A	12	2	0	6	0	0	3	Unstratified diffuse
37	69	male	3	deceased	else	pT3	G3	high	N+	N/A	0	0	6	1	3	4	2	Negative
38	85	male	11	deceased	else	pT3	G3	high	N0/NX	M0/MX	1	2	4	1	0	4	4	Unstratified diffuse
39	76	male	46	alive	else	pTa/pT1	G2	low	N0/NX	M0/MX	6	0	1	2	4	2	1	Unstratified diffuse
40	50	male	7	deceased	cancer-specific death	pT3	G3	high	N+	N/A	0	0	9	0	0	0	1	Negative
41	76	female	3	deceased	else	pT3	G3	high	N+	N/A	1	0	0	2	3	4	4	Unstratified diffuse
42	76	female	2	deceased	cancer-specific death	pT4	G3	high	N0/NX	M+	6	6	3	4	0	1	4	Unstratified diffuse
43	75	male	66	deceased	else	pT4	G3	high	N+	M0/MX	4	1	0	4	0	0	0	Unstratified diffuse
44	73	male	66	deceased	else	pTa/pT1	G2	low	N0/NX	M0/MX	6	4	6	1	8	8	8	Stratified suprabasal
45	46	female	1	alive	else	pTa/pT1	G3	high	N0/NX	M0/MX	6	4	6	2	9	3	4	Stratified suprabasal
46	73	male	11	deceased	cancer-specific death	pT4	G3	high	N/A	N/A	6	6	2	6	1	3	4	Unstratified diffuse
47	62	female	39	deceased	cancer-specific death	pTa/pT1	G3	high	N/A	N/A	0	0	3	0	0	0	0	Negative
48	74	male	75	alive	else	pTa/pT1	G2	low	N0/NX	M0/MX	12	12	12	3	3	12	12	Unstratified diffuse
49	83	male	17	alive	else	pT3	G3	high	N0/NX	N/A	2	1	0	1	0	1	2	Stratified basal
50	81	male	0	alive	else	pTa/pT1	G2	low	N0/NX	M0/MX	3	0	6	0	0	0	2	Stratified basal
51	74	male	3	alive	else	pT3	G3	high	N/A	N/A	3	2	0	2	12	8	4	Unstratified diffuse
52	83	male	16	deceased	cancer-specific death	pT3	G2	high	N0/NX	M0/MX	0	2	8	1	12	3	3	Negative
53	57	male	119	deceased	else	pTa/pT1	G2	high	N0/NX	M0/MX	1	1	4	2	1	2	2	Stratified basal
54	85	female	0	deceased	else	pT4	G3	high	N+	M0/MX	0	6	3	2	6	1	4	Negative
55	72	female	122	alive	else	pT3	G2	high	N0/NX	M0/MX	3	0	0	0	4	3	0	Unstratified diffuse
56	50	male	3	deceased	cancer-specific death	pT3	G3	high	N+	M+	6	9	6	2	1	4	3	Unstratified diffuse
57	49	female	0	alive	else	pTa/pT1	G2	low	N0/NX	M0/MX	6	6	6	6	8	8	6	Stratified suprabasal
58	59	male	80	alive	else	pTa/pT1	G2	low	N0/NX	M0/MX	4	4	4	0	3	2	2	Stratified basal
59	86	female	13	deceased	cancer-specific death	pT4	G3	high	N/A	N/A	12	3	6	6	0	2	2	Unstratified diffuse
60	69	male	39	deceased	else	pT3	G3	high	N0/NX	N/A	2	6	2	0	0	6	3	Stratified basal
61	71	male	95	deceased	else	pTa/pT1	G2	low	N0/NX	M0/MX	1	4	4	0	2	6	4	Stratified basal
62	47	male	26	alive	else	pTa/pT1	G3	high	N0/NX	M0/MX	2	8	2	0	8	8	6	Unstratified diffuse
63	41	male	101	alive	else	pTa/pT1	G2	low	N0/NX	M0/MX	0	4	2	1	6	4	3	Negative
64	66	female	126	alive	else	pT2	G3	high	N0/NX	M0/MX	2	4	12	2	6	3	2	Stratified basal
65	73	male	159	alive	else	pTa/pT1	G2	low	N0/NX	M0/MX	2	9	1	0	4	4	4	Stratified basal
66	78	male	124	deceased	else	pTa/pT1	G2	high	N/A	N/A	0	12	6	0	6	12	12	Negative
67	68	male	141	alive	else	pTa/pT1	G2	low	N0/NX	M0/MX	9	12	4	0	12	12	6	Unstratified diffuse
68	64	male	13	deceased	cancer-specific death	pT3	G3	high	N+	N/A	12	6	6	9	0	0	0	Unstratified diffuse
69	61	male	22	deceased	else	pTa/pT1	G2	low	N0/NX	M0/MX	6	1	4	0	2	2	3	Unstratified diffuse
70	94	female	3	deceased	else	pT3	G3	high	N0/NX	M0/MX	3	8	3	3	1	4	6	Unstratified diffuse
71	68	male	14	deceased	cancer-specific death	pT2	G3	high	N0/NX	M0/MX	12	2	6	2	6	3	1	Unstratified diffuse
72	76	male	12	deceased	cancer-specific death	pT3	G3	high	N/A	N/A	6	4	3	2	6	4	2	Unstratified diffuse
73	76	female	45	alive	else	pTa/pT1	G2	low	N0/NX	M0/MX	6	8	4	2	2	6	12	Stratified suprabasal
74	67	male	5	deceased	else	pT4	G3	high	N+	M+	2	1	4	0	6	3	8	Unstratified diffuse
75	73	male	3	deceased	cancer-specific death	pT3	G3	high	N/A	N/A	0	6	2	2	12	6	12	Negative
76	59	female	125	alive	else	pT3	G3	high	N+	N/A	12	9	6	2	0	4	6	Unstratified diffuse
77	76	male	15	deceased	else	pT3	G2	high	N0/NX	M0/MX	3	2	6	1	0	0	1	Unstratified diffuse
78	65	female	172	alive	else	pT3	G2	high	N0/NX	M0/MX	4	4	6	0	0	0	0	Unstratified diffuse
79	73	male	23	deceased	cancer-specific death	pT3	G3	high	N0/NX	M0/MX	4	1	4	2	6	2	4	Stratified basal
80	69	male	48	alive	else	pTa/pT1	G3	high	N0/NX	M0/MX	2	3	2	0	12	6	3	Stratified basal
81	80	male	5	deceased	else	pT4	G3	high	N0/NX	M0/MX	6	9	6	4	6	9	8	Stratified suprabasal
82	47	male	89	alive	else	pT3	G3	high	N0/NX	M0/MX	2	2	4	0	0	2	2	Stratified basal
83	75	male	13	deceased	cancer-specific death	pT2	G3	high	N0/NX	M0/MX	0	0	0	0	2	8	0	Negative
84	79	male	1	deceased	else	pT3	G3	high	N+	M0/MX	0	4	0	0	12	6	6	Negative
85	70	female	58	alive	else	pT3	G3	high	N+	N/A	0	1	0	0	0	0	0	Negative
86	75	male	31	alive	else	pT3	G3	high	N0/NX	M0/MX	3	4	3	4	12	8	8	Unstratified diffuse
87	82	male	82	deceased	else	pT3	G2	high	N0/NX	N/A	4	6	2	0	0	4	4	Stratified suprabasal
88	67	male	2	deceased	else	pT3	G3	high	N+	M+	0	6	0	0	6	8	3	Negative
89	80	male	24	deceased	else	pT3	G3	high	N0/NX	M0/MX	4	1	4	0	6	0	4	Stratified basal
90	68	male	10	deceased	else	pT2	G3	high	N0/NX	M0/MX	0	3	2	1	8	8	0	Negative
91	79	female	4	deceased	cancer-specific death	pT4	G3	high	N0/NX	M+	0	9	6	4	6	12	8	Negative
92	66	male	91	alive	else	pTa/pT1	G2	low	N0/NX	M0/MX	12	0	4	0	2	3	2	Unstratified diffuse
93	79	male	6	deceased	cancer-specific death	pT4	G3	high	N+	M0/MX	2	3	4	1	0	0	1	Unstratified diffuse
94	67	female	33	alive	else	pT3	G3	high	N0/NX	M0/MX	0	1	0	2	3	0	0	Negative
95	82	male	10	deceased	cancer-specific death	pT3	G3	high	N0/NX	M0/MX	12	2	1	1	3	0	1	Unstratified diffuse
96	68	female	4	deceased	else	pT3	G3	high	N+	M+	0	4	1	0	2	4	2	Negative
97	60	male	163	alive	else	pTa/pT1	G3	high	N0/NX	M0/MX	0	0	0	0	4	0	0	Negative
98	75	female	28	alive	else	pTa/pT1	G2	low	N0/NX	M0/MX	6	4	2	2	9	6	3	Stratified suprabasal
99	71	male	14	deceased	else	pT3	G3	high	N0/NX	M0/MX	12	6	6	4	0	1	4	Unstratified diffuse
100	66	female	25	alive	else	pTa/pT1	G2	low	N0/NX	M0/MX	12	2	4	0	8	8	4	Unstratified diffuse
101	69	female	41	deceased	else	pTa/pT1	G2	low	N0/NX	M0/MX	12	12	2	0	3	8	8	Unstratified diffuse
102	76	female	87	deceased	else	pT3	G2	low	N0/NX	M0/MX	3	1	2	0	3	0	0	Stratified basal
103	66	female	148	deceased	else	pTa/pT1	G3	high	N0/NX	M0/MX	0	2	0	0	2	4	1	Negative
104	78	female	2	deceased	cancer-specific death	pT4	G3	high	N+	M+	12	4	6	4	0	0	1	Unstratified diffuse
105	81	male	2	deceased	else	pT3	G3	high	N/A	N/A	12	4	9	8	0	1	4	Unstratified diffuse
106	78	female	35	alive	else	pTa/pT1	G3	high	N/A	N/A	6	9	6	6	6	6	12	Stratified suprabasal
107	72	male	3	deceased	cancer-specific death	pT2	G2	high	N0/NX	N/A	4	2	0	0	0	0	1	Stratified suprabasal
108	62	male	127	deceased	cancer-specific death	pT4	G2	low	N0/NX	M0/MX	3	9	0	0	8	4	9	Stratified basal
109	64	male	44	deceased	else	pT3	G2	high	N0/NX	M0/MX	3	6	3	1	6	6	9	Unstratified diffuse
110	78	male	79	deceased	cancer-specific death	pTa/pT1	G3	high	N0/NX	M0/MX	6	4	2	2	0	4	4	Stratified basal
111	60	female	13	deceased	else	pT4	G3	high	N+	M0/MX	0	1	0	12	0	8	4	Negative
112	83	male	56	deceased	else	pT2	G2	high	N0/NX	M0/MX	0	2	1	0	4	6	2	Negative
113	88	female	0	alive	else	pTa/pT1	G2	low	N/A	N/A	6	4	8	0	12	8	6	Stratified suprabasal
114	43	male	169	alive	else	pTa/pT1	G2	low	N0/NX	M0/MX	2	4	2	0	0	4	2	Stratified basal
115	59	female	30	alive	else	pTa/pT1	G3	high	N0/NX	M0/MX	6	8	6	4	0	4	2	Stratified suprabasal
116	70	female	136	alive	else	pT3	G3	high	N0/NX	M0/MX	0	4	2	0	0	4	1	Negative
117	75	male	130	alive	else	pTa/pT1	G2	high	N/A	N/A	9	6	6	1	9	4	4	Stratified suprabasal
118	73	male	1	deceased	cancer-specific death	pT2	G3	high	N0/NX	M0/MX	0	2	0	0	1	4	1	Negative
119	65	male	25	alive	else	pTa/pT1	G3	high	N0/NX	M0/MX	0	6	0	0	6	9	4	Negative
120	71	male	0	alive	else	pT2	G2	low	N0/NX	M0/MX	2	0	1	1	2	3	2	Stratified basal
121	79	male	11	deceased	cancer-specific death	pT3	G3	high	N+	M+	4	0	2	0	1	0	0	Unstratified diffuse
122	67	female	3	deceased	cancer-specific death	pT4	G3	high	N+	M0/MX	0	0	3	0	9	6	4	Negative
123	80	female	0	alive	else	pT3	G3	high	N/A	N/A	12	6	6	6	0	0	0	Unstratified diffuse
124	54	female	32	deceased	else	pT3	G3	high	N0/NX	M0/MX	6	1	2	0	4	0	3	Stratified b/sb
125	69	male	53	alive	else	pT3	G3	high	N0/NX	M0/MX	6	4	9	3	1	0	2	Unstratified diffuse
126	63	female	19	deceased	cancer-specific death	pT3	G3	high	N0/NX	N/A	1	9	0	0	12	9	12	Unstratified diffuse
127	81	female	12	deceased	else	pTa/pT1	G3	high	N0/NX	M0/MX	3	6	4	2	1	0	2	Stratified basal
128	61	male	115	alive	else	pT3	G2	low	N0/NX	M0/MX	3	0	1	0	0	2	0	Stratified basal
129	74	male	105	deceased	else	pTa/pT1	G3	high	N+	M0/MX	0	0	0	0	0	2	0	Negative
130	55	male	27	deceased	cancer-specific death	pT4	G2	high	N/A	M+	0	0	2	6	0	0	0	Negative
131	80	male	11	deceased	cancer-specific death	pT4	G3	high	N+	M0/MX	0	3	0	2	1	2	2	Negative
132	68	male	142	alive	else	pT2	G3	high	N0/NX	M0/MX	0	4	0	6	1	6	4	Negative
133	68	male	187	deceased	else	pT2	G3	high	N0/NX	M0/MX	0	2	2	0	2	3	0	Negative
134	83	male	11	deceased	else	pT2	G3	high	N+	N/A	8	1	2	6	0	4	2	Unstratified diffuse
135	70	male	23	deceased	else	pT2	G2	high	N0/NX	M0/MX	2	2	4	4	2	2	4	Stratified basal
136	73	male	8	deceased	else	pT3	G3	high	N+	N/A	4	4	2	0	0	2	2	Stratified suprabasal
137	74	male	0	alive	else	pT3	G3	high	N/A	N/A	3	3	2	4	0	3	2	Unstratified diffuse
138	84	female	6	deceased	cancer-specific death	pT3	G3	high	N+	M+	3	3	2	4	6	6	6	Unstratified diffuse
139	89	male	0	alive	else	pTa/pT1	G2	low	N0/NX	M0/MX	6	2	0	0	8	2	2	Stratified suprabasal
140	65	male	5	alive	else	pT3	G3	high	N0/NX	M0/MX	3	2	0	1	2	0	1	Unstratified diffuse
141	63	female	12	alive	else	pT3	G3	high	N0/NX	M0/MX	0	4	2	2	1	4	8	Negative
142	70	female	78	alive	else	pT3	G3	high	N+	M0/MX	4	3	4	0	0	0	1	Unstratified diffuse
143	73	male	80	deceased	cancer-specific death	pT3	G2	low	N0/NX	M+	2	2	1	0	2	0	2	Stratified basal
144	56	male	24	alive	else	pTa/pT1	G2	low	N0/NX	M0/MX	4	0	0	0	0	0	0	Stratified suprabasal
145	74	male	23	alive	else	pT3	G2	high	N0/NX	M0/MX	9	2	6	2	0	0	2	Unstratified diffuse
146	75	female	9	alive	else	N/A	G3	high	N/A	N/A	0	0	4	1	0	0	0	Negative
147	85	female	18	deceased	cancer-specific death	pT3	G3	high	N0/NX	M0/MX	2	3	8	0	0	6	2	Unstratified diffuse
148	65	female	13	deceased	cancer-specific death	pT4	G2	high	N0/NX	M+	0	1	3	0	0	4	0	Negative
149	72	male	7	alive	else	pT3	G3	high	N0/NX	M0/MX	6	2	12	9	0	1	0	Unstratified diffuse
150	79	female	18	alive	else	pT3	G3	high	N0/NX	M0/MX	3	3	6	2	2	8	4	Unstratified diffuse
151	78	male	8	alive	else	pT3	G2	high	N0/NX	M0/MX	6	2	4	0	1	8	2	Stratified suprabasal
152	61	female	23	alive	else	pTa/pT1	G2	low	N0/NX	M0/MX	0	0	4	0	4	4	0	Negative
153	87	male	11	alive	else	pTa/pT1	G2	low	N0/NX	M0/MX	0	0	6	0	0	4	0	Stratified suprabasal
154	73	female	0	alive	else	pTa/pT1	G2	high	N0/NX	M0/MX	0	0	2	0	6	2	0	Negative
155	81	male	5	alive	else	pT3	G3	high	N+	M0/MX	12	6	6	1	0	6	6	Unstratified diffuse
156	83	male	21	alive	else	pTa/pT1	G2	high	N0/NX	M0/MX	3	2	2	0	12	8	12	Stratified basal
157	71	female	18	alive	else	pT3	G3	high	N+	M0/MX	9	2	4	6	1	2	1	Unstratified diffuse
158	81	male	4	alive	else	pT3	G3	high	N+	M0/MX	0	0	6	0	0	0	6	Negative
159	78	male	1	alive	else	pT4	G3	high	N0/NX	M+	4	4	4	2	2	12	8	Unstratified diffuse
160	71	male	7	deceased	cancer-specific death	pT2	G3	high	N0/NX	M0/MX	0	0	4	0	0	0	0	Negative
161	74	male	43	alive	else	pT3	G3	high	N0/NX	M0/MX	0	1	0	4	0	0	12	Negative
162	74	male	53	alive	else	pT4	G3	high	N+	M0/MX	6	6	12	8	12	2	2	Unstratified diffuse
163	79	female	41	alive	else	pTa/pT1	G2	low	N0/NX	M0/MX	3	0	6	0	12	3	2	Unstratified diffuse
164	72	male	10	alive	else	pT3	G3	high	N0/NX	M0/MX	0	0	4	0	2	1	0	Negative
165	75	male	38	deceased	cancer-specific death	pT4	G3	high	N0/NX	M0/MX	2	1	9	2	0	0	1	Unstratified diffuse
166	60	male	16	alive	else	pT3	G2	low	N0/NX	M0/MX	3	2	2	0	0	3	0	Stratified suprabasal
167	54	male	163	deceased	else	pTa/pT1	G2	low	N0/NX	M0/MX	6	3	1	2	6	2	3	Stratified suprabasal
168	71	female	31	alive	else	pT3	G3	high	N0/NX	M0/MX	12	9	4	4	0	0	2	Unstratified diffuse
169	67	male	71	alive	else	pT3	G3	high	N+	M0/MX	6	2	3	2	12	4	4	Stratified suprabasal
170	68	male	0	alive	else	pTa/pT1	G2	high	N0/NX	M0/MX	2	4	2	4	6	4	9	Stratified basal
171	60	male	18	alive	else	pTa/pT1	G2	low	N0/NX	M0/MX	12	8	9	2	3	8	8	Unstratified diffuse
172	68	male	21	alive	else	pT4	G2	high	N+	M+	4	2	6	0	0	0	2	Stratified suprabasal
173	75	female	20	deceased	cancer-specific death	pT2	G3	high	N0/NX	M0/MX	0	1	1	2	3	0	8	Negative
174	65	male	11	alive	else	pTa/pT1	G2	low	N0/NX	M0/MX	12	12	4	3	12	12	8	Unstratified diffuse
175	66	female	81	alive	else	pT3	G2	high	N0/NX	M0/MX	0	0	12	1	0	0	1	Negative
176	74	male	0	alive	else	pT2	G3	high	N+	M0/MX	4	6	3	6	0	1	6	Unstratified diffuse
177	58	male	39	deceased	cancer-specific death	pT3	G3	high	N0/NX	M0/MX	0	12	3	4	12	9	12	Negative
178	69	male	0	alive	else	pT2	G3	high	N0/NX	M0/MX	0	2	6	0	12	9	9	Negative
179	70	male	0	alive	else	pT4	G3	high	N0/NX	M+	2	8	3	4	4	8	8	Stratified basal
180	51	female	2	alive	else	pT4	G3	high	N+	M+	12	6	12	4	0	0	1	Unstratified diffuse
181	68	female	4	deceased	cancer-specific death	N/A	G3	high	N0/NX	M0/MX	8	8	8	12	0	0	2	Unstratified diffuse
182	83	female	0	alive	else	pT2	G2	low	N0/NX	M0/MX	6	4	2	0	2	2	3	Stratified suprabasal
183	83	male	12	alive	else	pTa/pT1	G2	low	N0/NX	M0/MX	9	8	4	4	6	12	12	Stratified suprabasal
184	56	female	159	deceased	else	pTa/pT1	G2	low	N/A	N/A	3	2	1	2	3	2	1	Unstratified diffuse
185	67	male	60	alive	else	pTa/pT1	G2	low	N0/NX	M0/MX	8	9	3	3	9	12	12	Unstratified diffuse
186	73	male	95	alive	else	pTa/pT1	G2	high	N0/NX	M0/MX	0	2	2	0	2	2	3	Negative
187	68	male	9	deceased	cancer-specific death	pT3	G3	high	N0/NX	M+	0	1	0	0	9	4	1	Negative
188	76	male	16	alive	else	pT3	G3	high	N0/NX	M0/MX	6	1	3	4	6	2	2	Stratified suprabasal
189	82	female	69	alive	else	pTa/pT1	G2	high	N0/NX	M0/MX	12	4	6	4	0	2	8	Unstratified diffuse
190	80	female	19	deceased	else	pT3	G3	high	N0/NX	M0/MX	0	12	1	3	6	9	12	Negative
191	70	male	74	alive	else	pTa/pT1	G2	low	N0/NX	M0/MX	2	1	3	1	3	2	1	Unstratified diffuse
192	73	male	3	alive	else	pT3	G3	high	N0/NX	M0/MX	9	6	9	6	0	6	2	Unstratified diffuse
193	87	male	0	deceased	cancer-specific death	pTa/pT1	G2	low	N0/NX	M0/MX	8	4	2	4	12	4	3	Unstratified diffuse
194	46	male	23	alive	else	pTa/pT1	G3	high	N0/NX	M0/MX	3	4	1	4	12	4	8	Stratified basal
195	46	female	7	alive	else	pT4	G3	high	N+	M0/MX	12	12	6	6	0	0	4	Unstratified diffuse
196	75	male	13	alive	else	pT3	G2	high	N+	M+	3	2	1	0	0	0	1	Unstratified diffuse
197	82	female	7	deceased	cancer-specific death	pT3	G3	high	N0/NX	M0/MX	6	4	1	1	6	2	3	Stratified suprabasal
198	69	male	95	alive	else	pTa/pT1	G2	low	N0/NX	M0/MX	0	2	0	0	6	0	1	Negative
199	76	male	0	alive	else	pTa/pT1	G3	high	N0/NX	M0/MX	2	3	3	2	0	2	2	Stratified suprabasal
200	86	male	13	alive	else	pTa/pT1	G2	low	N0/NX	M0/MX	4	6	1	2	4	2	8	Stratified basal
201	69	male	16	deceased	cancer-specific death	pT3	G3	high	N0/NX	M0/MX	1	1	1	4	2	3	2	Unstratified diffuse
202	68	male	23	alive	else	pT2	G2	high	N0/NX	M0/MX	0	1	1	0	12	9	6	Negative
203	68	female	61	deceased	cancer-specific death	pT2	G3	high	N0/NX	M+	4	8	2	2	9	6	6	Stratified suprabasal
204	71	female	92	alive	else	pT4	G3	high	N+	M0/MX	12	8	4	9	0	0	2	Unstratified diffuse
205	67	male	0	alive	else	pT2	G2	low	N0/NX	M0/MX	1	4	2	2	6	2	4	Unstratified diffuse
206	40	male	93	alive	else	pT2	G2	high	N0/NX	M0/MX	0	3	0	0	6	2	2	Negative
207	62	male	61	alive	else	pT3	G2	high	N0/NX	M0/MX	3	2	6	4	3	0	1	Unstratified diffuse
208	80	female	0	alive	else	pTa/pT1	G2	low	N0/NX	M0/MX	0	4	2	3	12	9	8	Negative
209	83	female	6	alive	else	pTa/pT1	G2	high	N0/NX	M0/MX	1	2	2	0	0	0	2	Stratified suprabasal
210	77	male	0	alive	else	pT4	G3	high	N+	M+	0	0	6	2	12	0	6	Negative
211	65	male	33	alive	else	pTa/pT1	G2	low	N0/NX	M0/MX	4	4	4	3	0	1	3	Stratified basal
212	84	male	89	alive	else	pTa/pT1	G2	low	N0/NX	M0/MX	9	3	6	2	0	2	4	Unstratified diffuse
213	56	male	39	alive	else	pT3	G3	high	N0/NX	M0/MX	2	3	3	2	2	2	2	Unstratified diffuse
214	78	male	0	alive	else	pT4	G2	high	N+	M+	12	4	6	4	0	3	3	Unstratified diffuse
215	49	male	3	alive	else	pT3	G3	high	N0/NX	M0/MX	0	1	1	0	0	0	8	Negative
216	81	female	1	alive	else	pT2	G3	high	N0/NX	M0/MX	6	6	3	0	9	9	6	Unstratified diffuse
217	85	male	5	alive	else	pT3	G3	high	N0/NX	M0/MX	6	2	6	0	6	3	2	Unstratified diffuse
218	64	male	0	alive	else	pT3	G3	high	N0/NX	M0/MX	6	6	2	4	2	2	12	Unstratified diffuse
219	63	male	0	alive	else	pT2	G3	high	N0/NX	M0/MX	2	4	9	6	0	3	8	Unstratified diffuse
220	79	female	2	alive	else	pTa/pT1	G2	low	N0/NX	M0/MX	3	0	4	2	9	2	0	Unstratified diffuse
221	81	female	3	alive	else	pT3	G3	high	N0/NX	M0/MX	0	2	1	0	4	8	6	Negative
222	79	female	1	alive	else	pTa/pT1	G2	high	N0/NX	M0/MX	6	8	9	0	4	12	12	Stratified suprabasal
