# Supplementary material for: Immunohistochemiocal subtyping using CK20 and CK5 can identify urothelial carcinomas of the upper urinary tract with a poor prognosis
Source: PLoS One. 2017 Jun 20;12(6):e0179602. doi: 10.1371/journal.pone.0179602 (PMC5478149; doi:10.1371/journal.pone.0179602)
Supplement: S2 Table — (XLSX) [file pone.0179602.s004.xlsx]

## Sheet: Blatt1
Internal validation procedure #1 LOO cross-validation
Data presented as mean and 95%CI
CK5 IRS
mean, 95%CI	lower	median	upper
optimal cutoff	1.5	1.5	1.5	optimal threshold of 1.5 selected in all folds
AUC	0.5661512	0.566568	0.5669936
CK20 IRS
mean, 95%CI	lower	median	upper
optimal cutoff	7.0	7.0	7.0	optimal threshold of 7 selected in all folds
AUC	0.5221390	0.5226445	0.5229967
Internal validation procedure #2 bootstrapping, based on 10,000 stratified bootstrap replicates
Data presented as median and 95%CI
CK5 IRS
thresholds	specificity.low	specificity.median	specificity.high	sensitivity.low	sensitivity.median	sensitivity.high
Inf	0.00000	0.0000	0.0000	1.0000	1.0000	1.0000
10.5	0.06471	0.1118	0.1588	0.8269	0.9038	0.9808
8.5	0.10000	0.1529	0.2059	0.7885	0.8846	0.9615
7.0	0.11180	0.1647	0.2235	0.7500	0.8462	0.9423
5.0	0.28240	0.3529	0.4235	0.5577	0.6923	0.8077
3.5	0.36470	0.4412	0.5118	0.4615	0.5962	0.7308
2.5	0.51180	0.5882	0.6588	0.4038	0.5385	0.6731
1.5	0.64690	0.7118	0.7765	0.3269	0.4615	0.5962
0.5	0.68240	0.7471	0.8118	0.2692	0.4038	0.5385
-Inf	1.00000	1.0000	1.0000	0.0000	0.0000	0.0000
CK20 IRS
thresholds	specificity.low	specificity.median	specificity.high	sensitivity.low	sensitivity.median	sensitivity.high
Inf	1.0000	1.0000	1.0000	0.00000	0.0000	0.0000
10.5	0.8471	0.8941	0.9353	0.05769	0.1538	0.2500
8.5	0.8059	0.8588	0.9118	0.11540	0.2308	0.3462
7.0	0.7529	0.8118	0.8706	0.19230	0.3077	0.4423
5.0	0.6118	0.6824	0.7529	0.28850	0.4231	0.5577
2.5	0.4471	0.5235	0.6000	0.34620	0.4808	0.6154
1.5	0.3353	0.4059	0.4824	0.40380	0.5385	0.6731
0.5	0.2765	0.3471	0.4176	0.50000	0.6346	0.7692
-Inf	0.0000	0.0000	0.0000	1.00000	1.0000	1.0000
